# Supplementary material for: Consumption Habits and Brand Loyalty of Belgian Coffee Consumers
Source: Foods. 2022 Mar 27;11(7):969. doi: 10.3390/foods11070969 (PMC8997902; doi:10.3390/foods11070969)
Supplement: Supplementary file 1 [file foods-11-00969-s001.zip]

Archive with 1 entries (1 files):
- foods-1610202supplementary 3.pdf
